# Supplementary material for: The human milk oligosaccharide 3′sialyllactose reduces low-grade inflammation and atherosclerosis development in mice
Source: JCI Insight. 2024 Nov 8;9(21):e181329. doi: 10.1172/jci.insight.181329 (PMC11601559; doi:10.1172/jci.insight.181329)
Supplement: Supporting data values [file jciinsight-9-181329-s141.xlsx]

## Sheet: Fig 1 a
	Control							LPS					100 HMO LPS			500 HMO LPS
Il6	0.0195821	0.0280752	0.0237549	0.0315718	0.0205498	0.0301776	0.162872	1	1	1	1	1	0.226005	0.396795	0.775343	0.19691	0.0898843	0.0511982	0.149085	0.168547	0.189936	0.350983
Il1b	0.0433217	0.0358159	0.0647411	0.0313296	0.0636206	0.0810281	0.445368	1	1	1	1	1	0.334346	0.402265	0.552811	0.249428	0.245495	0.116553	0.229802	0.385545	0.477568	0.467628

## Sheet: Fig 1b
	Control			LPS			100 HMO LPS			500 HMO LPS
IL10	0.804623	0.556549	0.413125	1	1	1	0.812813	0.877468	0.928818	0.788416	0.658253	0.954101
TNFα	0.47277	0.314358	0.404279	1	1	1	0.758116	0.874819	0.906531	0.433896	0.677254	0.726306

## Sheet: Fig 1c
	IL6 (pg/ml)
PBS 6h	0	0
500 pHMO 6h	0	0
LPS 6h	41.3482	43.7902
500 pHMO LPS 6h	0	0
PBS 24h	0	0
500 pHMO 24h	0	0
LPS 24h	154.33	148.558
500 pHMO LPS 24h	26.183	23.0402

## Sheet: Fig 1 e
	Control		LPS		3' SL		6' SL		LNFP1		DSLNT		2' FL		pHMO
Il6	0.000258619	0.00022377	1	1	0.192	0.183125	0.476	0.292677	0.673618	0.584155	1.28414	0.906145	1.19257	0.917325	0.415919	0.351167
Il1b	0.000984841	0.00119875	1	1	0.314039	0.232128	0.480092	0.390557	0.799501	0.553481	1.09501	0.903592	1.00735	0.953883	0.101585	0.107634

## Sheet: Fig 1f
	Control		LPS		3' SL		6' SL		LNFP1		DSLNT		2' FL		pHMO
Il6	0.00725721	0.00699664	1	1	0.247788	0.30488	0.290779	0.615258	0.809786	1.4145	0.787822	1.66293	0.949131	2.05751	0.0484052	0.0873848
Il1b	0.0032452	0.00462551	1	1	0.393055	0.424743	0.627762	0.997451	1.10071	1.55554	0.859981	1.52706	0.980727	2.05573	0.169209	0.156752

## Sheet: Fig 1g
3'SL (ug/ml)	Il6				Il1b
1000	0.00140038				0.0270038
500	0.418058	0.27072	0.0547348		0.503406	0.419121	0.0428384
100	0.343836	0.383387	0.0887065	0.168638	0.342528	0.381673	0.142898	0.162861
10	0.552409	1.02213	0.605308		0.497708	0.90635	0.614376
1	0.62682	0.818191	0.648561	0.736277	0.492666	0.835195	0.663743	0.895681
0.1	0.964939	0.983315	0.893783		0.657884	0.935012	0.733448
0.01	1.01938	0.940515	1.04549		0.736901	1.02079	0.773937
0.001	1.52639	0.737473	1.25561		0.745762	1.28702
0	1	1	1		1	1	1

## Sheet: Fig 1h
Il6	PBS				3'SL				LPS				LPS+3SL
	9.77e-05	0.000127	0.00725721	0.00699664	0.000646				1	1	1		0.040202	0.000114	0.247788	0.30488
Il1b	PBS				3'SL				LPS				LPS+3SL
	0.00047	0.000437	0.0032452	0.00462551	0.015287	0.001609			1	1	1		0.01446	0.121434	0.393055	0.424743
Tnf	PBS				3'SL				LPS				LPS+3SL
	0.123722	0.0133646	0.0075675		0.012793	0.0067123			1	1	1		0.357409	0.310565	0.19435

## Sheet: Fig 1i
IL6		LPS	3'SL LPS
	Mouse 1	36268.4	30659.2
	Mouse 2	41785.3	19128.6
	Mouse 3	59064.3	20134.4
	Mouse 4	18229.7	1917.73
IL1b		LPS	3'SL LPS
	Mouse 1	8.22644	8.7828
	Mouse 2	12.0319	3.89393
	Mouse 3	12.5475	3.64601
	Mouse 4	5.41813	4.00661
IL12p70		LPS	3'SL LPS
	Mouse 1	185.937	170.025
	Mouse 2	324.499	73.8497
	Mouse 3	323.922	94.6594
	Mouse 4	101.936	10.9701
CXCL1		LPS	3'SL LPS
	Mouse 1	863.122	798.589
	Mouse 2	1003.94	505.138
	Mouse 3	1068.9	799.403
	Mouse 4	704.752	389.843
IL2		LPS	3'SL LPS
	Mouse 1	5.02172	5.95944
	Mouse 2	6.29702	1.40958
	Mouse 3	10.6555	2.35022
	Mouse 4	5.92003	0.142263
IL5		LPS	3'SL LPS
	Mouse 1	1.97349	1.26056
	Mouse 2	3.11297	0.373195
	Mouse 3	4.11672	0.550784
	Mouse 4	1.39971	0.166672

## Sheet: Fig 1j
LPS+ATP	LPS+ATP+3SL	3SL
65523.6	1925.93	1130.44
56815.1	1214.18	1172.31
42873	1716.59	2609.22
68831.2	1172.31	2396.79
60290.1	1044.61	2582.48
59075.9	1158.25
69877.9	1806.33
66109.8
63095.3
67491.4
57443.1
60122.6
49446.3
41282
49781.2
44966.4
43710.3
27926
36718.3
47352.8
54093.6
51079.1
56019.6
58196.7
49655.6
59997
52879.4
23015.7
16653.4
13118.4

## Sheet: Fig 1k
	Control			3' SL			LPS			LPS+3'SL
Il6	0.000236512	0.00415607	0.0641912	0.000572929	0.000400878	0.00386093	1	1	1	0.127766	0.258716	0.491506
Il1b	0.00437481	0.07696		0.0103019	0.00766022		1	1	1	0.149055	0.231343

[truncated: 94 more sheets: Fig 1l, Fig 2b, Fig 2d, Fig 2e, Fig 2f, Fig 2g, Fig 3c, Fig 3d, Fig 3e, Fig 3f, Fig 3g, Fig 3i  , Fig 4h, Fig 4i, Fig 4j, Fig 4k, Fig 4l, Fig. 5c, Fig. 5f, Fig. 5g …]
